# Supplementary material for: The relationship between the severity of perimenstrual symptoms and a regular exercise habit in Japanese young women: a cross-sectional online survey
Source: BMC Womens Health. 2022 May 28;22:200. doi: 10.1186/s12905-022-01720-2 (PMC9148454; doi:10.1186/s12905-022-01720-2)
Supplement: Supplementary file 1 — Additional file 1. The raw data used in the analysis of this study. [file 12905_2022_1720_MOESM1_ESM.xlsx]

## Sheet: Supplementary table 1
Supplementary table 1. Raw data of valid responses used in the analysis
Respondent number	Age	Age at menarche	Height	Weight	BMI	MDQ_postmenstrual_total	MDQ_postmenstrual_pain	MDQ_postmenstrual_consentration	MDQ_postmenstrual_behavioral change	MDQ_postmenstrual_autonomic reaction	MDQ_postmenstrual_water retention	MDQ_postmenstrual_negative affect	MDQ_premenstrual_total	MDQ_premenstrual_pain	MDQ_premenstrual_consentration	MDQ_premenstrual_behavioral change	MDQ_premenstrual_autonomic reaction	MDQ_premenstrual_water retention	MDQ_premenstrual_negative affect	MDQ_during menstruation_total	MDQ_during menstruation_pain	MDQ_during menstruation_consentration	MDQ_during menstruation_behavioral change	MDQ_during menstruation_autonomic reaction	MDQ_during menstruation_water retention	MDQ_during menstruation_negative affect	IPAQ_high intensity	IPAQ_moderate intensity	IPAQ_walk	IPAQ_total	Exercise habit	Smoking	Alcohol intake	Sleep	Breakfast	Eating between meals	Painkillers
1	22	8	155.4	53.5	22.154	35	6	8	5	4	4	8	35	6	8	5	4	4	8	47	12	8	8	4	6	9	0	0	525	525	0	1	1	0	1	1	0
2	22	9	160.5	44	17.0806	35	6	8	5	4	4	8	35	6	8	5	4	4	8	38	9	8	5	4	4	8	0	0	1039.5	1039.5	0	1	1	0	0	0	0
3	22	8	156.8	46	18.7097	35	6	8	5	4	4	8	36	6	8	5	4	5	8	46	10	9	7	4	8	8	0	0	297	297	0	1	1	1	0	0	0
4	23	10	162	50	19.052	35	6	8	5	4	4	8	37	6	8	6	4	5	8	58	17	9	8	4	7	13	0	0	150	150	0	1	1	1	0	0	0
5	23	10	154.5	45	18.8519	48	14	8	7	7	4	8	37	6	8	7	4	4	8	43	11	8	6	6	4	8	0	0	198	198	0	1	1	0	0	0	0
6	20	9	156.8	50.9	20.7026	35	6	8	5	4	4	8	37	8	8	5	4	4	8	48	12	10	7	4	7	8	0	0	297	297	0	1	1	0	0	1	0
7	23	12	157	50	20.2848	37	6	8	5	4	6	8	37	6	8	5	4	6	8	42	11	8	5	4	6	8	0	240	330	570	0	1	1	1	1	1	0
8	23	12	156	51	20.9566	35	6	8	5	4	4	8	37	6	8	5	4	5	9	54	15	8	8	4	6	13	0	0	660	660	0	1	1	0	1	0	0
9	24	11	174.6	63.2	20.7314	35	6	8	5	4	4	8	37	7	8	5	4	5	8	44	9	9	7	4	7	8	960	0	462	1422	0	1	1	0	1	1	0
10	24	13	163.3	58	21.7498	40	11	8	5	4	4	8	38	6	8	5	4	7	8	123	28	17	23	11	16	28	0	0	0	0	0	1	1	0	1	0	1
11	20	9	148	46	21.0007	35	6	8	5	4	4	8	38	8	8	6	4	4	8	53	14	8	10	8	4	9	0	0	198	198	0	1	1	0	1	0	1
12	22	8	163.6	45.3	16.9251	41	7	9	7	4	4	10	38	7	8	5	4	4	10	40	8	10	5	4	4	9	0	0	250	250	0	1	1	1	0	1	1
13	21	8	160	52.5	20.5078	48	11	8	8	4	8	9	38	6	8	5	4	7	8	46	9	9	9	4	7	8	0	120	1500	1620	0	1	0	1	0	1	0
14	23	11	154.8	48.3	20.156	42	6	8	10	4	6	8	39	6	8	6	4	7	8	45	12	9	7	4	5	8	0	0	132	132	0	1	1	1	1	0	0
15	21	8	154.6	50.5	21.1287	35	6	8	5	4	4	8	39	6	8	5	4	7	9	45	7	8	8	4	9	9	0	0	200	200	0	1	1	1	1	0	0
16	21	9	156.3	50.9	20.8353	44	10	10	7	4	5	8	39	10	8	5	4	4	8	53	14	12	8	5	5	9	0	120	396	516	0	1	1	1	0	0	0
17	21	6	152.1	38.5	16.6419	49	11	8	8	5	7	10	39	8	8	6	4	4	9	89	25	14	16	6	8	20	0	0	900	900	0	1	1	1	1	0	0
18	23	12	148.8	42.8	19.3303	35	6	8	5	4	4	8	39	6	8	5	4	8	8	48	12	9	5	4	10	8	0	0	2700	2700	0	1	1	0	1	0	1
19	24	14	151	46	20.1746	35	6	8	5	4	4	8	40	6	8	5	4	6	11	46	8	8	8	4	8	10	80	40	0	120	0	1	1	1	0	0	1
20	22	10	152.9	47.9	20.489	35	6	8	5	4	4	8	40	6	8	6	4	7	9	41	9	8	7	4	5	8	0	0	125	125	0	1	1	1	1	1	1
21	25	13	153.3	42.5	18.0844	36	6	8	5	4	5	8	40	6	8	6	4	6	10	48	9	8	7	5	8	11	0	120	75	195	0	1	1	1	0	0	1
22	22	8	152.3	58.2	25.0913	36	6	8	5	4	5	8	40	6	8	7	4	7	8	43	6	9	10	4	6	8	320	0	50	370	0	1	1	0	1	0	0
23	25	14	159	56.5	22.3488	35	6	8	5	4	4	8	40	6	8	5	4	9	8	43	12	8	6	4	4	9	0	0	525	525	0	1	1	0	1	0	1
24	21	11	152	48	20.7756	35	6	8	5	4	4	8	40	10	8	6	4	4	8	45	12	8	7	4	4	10	0	0	750	750	0	0	0	0	1	0	0
25	21	9	161.3	57.2	21.985	35	6	8	5	4	4	8	40	8	9	5	5	5	8	43	10	9	6	5	5	8	0	0	990	990	0	1	1	0	1	0	0
26	21	11	163.8	48.6	18.1138	36	6	8	6	4	4	8	40	6	9	7	4	6	8	57	11	11	15	4	5	11	0	0	1250	1250	0	1	1	0	1	1	1
27	21	9	158	46.5	18.6268	35	6	8	5	4	4	8	41	6	8	5	4	10	8	44	8	9	7	4	7	9	0	0	175	175	0	1	1	0	1	1	1
28	23	12	163.8	52	19.381	35	6	8	5	4	4	8	41	9	8	6	4	6	8	44	10	9	6	4	7	8	0	0	225	225	0	1	1	1	1	0	0
29	21	6	161.8	50.5	19.2901	35	6	8	5	4	4	8	41	6	8	11	4	4	8	53	8	11	17	4	4	9	0	0	300	300	0	1	1	1	1	1	0
30	21	8	162.4	48.8	18.5032	44	7	10	6	4	7	10	42	7	10	6	4	7	8	41	7	9	7	4	6	8	0	0	82.5	82.5	0	1	1	1	1	0	0
31	22	8	160.5	62.3	24.1845	35	6	8	5	4	4	8	43	8	8	5	4	8	10	38	7	8	5	4	5	9	0	200	75	275	0	1	1	1	1	1	0
32	19	7	165.9	57.2	20.7828	35	6	8	5	4	4	8	43	7	8	9	4	6	9	51	10	9	11	4	6	11	320	0	0	320	0	1	1	1	1	0	0
33	22	10	164.4	49	18.1298	44	6	9	8	4	7	10	43	8	8	6	4	9	8	42	6	8	8	4	6	10	480	0	1980	2460	0	1	0	1	0	0	0
34	19	8	154	54.5	22.9803	64	16	13	13	5	9	8	44	8	8	8	4	8	8	62	15	9	17	4	9	8	0	0	150	150	0	1	1	0	1	1	0
35	21	6	159.8	43.5	17.0347	39	7	8	6	5	5	8	44	8	9	7	5	6	9	56	14	9	11	7	6	9	960	240	200	1400	0	1	1	0	0	1	1
36	25	14	149	39	17.5668	35	6	8	5	4	4	8	45	9	8	7	4	5	12	44	9	8	7	4	5	11	0	0	500	500	0	1	1	1	1	1	0
37	25	14	149	39	17.5668	35	6	8	5	4	4	8	45	9	8	7	4	5	12	44	9	8	7	4	5	11	0	0	500	500	0	1	1	1	1	1	0
38	22	7	162.8	50.7	19.1293	36	6	8	5	4	5	8	45	8	8	8	4	9	8	54	10	8	10	4	14	8	0	0	700	700	0	1	1	0	0	1	0
39	21	6	161.1	44	16.9536	38	7	8	6	4	5	8	45	11	8	8	5	5	8	49	12	8	10	5	6	8	0	0	2700	2700	0	1	1	0	1	1	0
40	22	9	161.2	50	19.2415	41	7	8	6	5	7	8	46	6	8	5	6	13	8	63	8	11	10	9	12	13	0	0	150	150	0	1	1	0	1	1	0
41	23	11	166.8	51	18.3307	35	6	8	5	4	4	8	46	8	8	10	4	4	12	44	10	8	9	4	4	9	0	60	247.5	307.5	0	1	1	1	1	1	1
42	22	11	157.2	51.6	20.8807	35	6	8	5	4	4	8	46	9	8	7	4	9	9	68	13	13	9	8	11	14	360	0	0	360	0	1	1	1	0	1	0
43	21	10	159.1	53.8	21.2541	35	6	8	5	4	4	8	46	6	9	11	4	8	8	42	9	9	5	4	6	9	0	0	495	495	0	1	1	0	1	0	0
44	22	11	154	45	18.9745	35	6	8	5	4	4	8	47	7	8	7	4	8	13	52	15	8	8	4	5	12	0	0	75	75	0	1	1	1	1	0	1
45	23	11	162	55	20.9572	35	6	8	5	4	4	8	47	12	8	8	4	7	8	46	11	9	9	4	5	8	0	0	150	150	0	1	1	1	1	1	1
46	22	9	158	62	24.8358	35	6	8	5	4	4	8	47	6	10	8	4	5	14	41	8	8	8	4	4	9	0	0	247.5	247.5	0	1	1	0	0	0	0
47	22	11	154.3	51.4	21.5889	47	13	8	7	4	5	10	47	7	10	7	4	7	12	53	12	10	10	5	6	10	0	0	660	660	0	1	1	0	1	0	1
48	25	13	170	54	18.6851	37	6	8	7	4	4	8	47	9	8	6	4	12	8	40	7	8	5	4	8	8	0	320	350	670	0	1	1	1	0	1	0
49	20	5	152	47.5	20.5592	39	6	8	6	4	7	8	48	9	10	10	4	7	8	51	10	9	11	6	7	8	0	0	150	150	0	1	1	0	0	0	0
50	21	12	145.1	33.4	15.864	38	6	8	7	4	5	8	48	9	9	10	5	7	8	57	12	10	12	6	7	10	0	0	528	528	0	1	1	0	1	1	1
51	21	6	162	43.6	16.6133	45	9	10	7	5	5	9	48	8	9	7	4	12	8	54	13	8	7	4	12	10	0	0	900	900	0	1	1	1	0	1	1
52	21	8	154.5	54	22.6223	36	6	9	5	4	4	8	48	10	8	6	4	11	9	53	13	8	8	4	10	10	0	180	1125	1305	0	1	1	1	1	0	0
53	21	8	154.5	54	22.6223	36	6	9	5	4	4	8	48	10	8	6	4	11	9	53	13	8	8	4	10	10	0	180	1125	1305	0	1	1	1	1	0	0
54	23	10	164.5	52	19.2164	96	27	17	18	8	11	15	50	14	8	8	6	6	8	103	26	19	21	8	14	15	0	0	346.5	346.5	0	1	1	0	1	0	1
55	25	13	152.5	53.5	23.0046	41	11	8	5	5	4	8	50	14	8	6	4	8	10	66	17	11	11	5	9	13	0	0	750	750	0	1	1	0	0	0	1
56	24	10	162.3	52.4	19.8927	35	6	8	5	4	4	8	50	10	8	8	4	8	12	55	14	9	9	4	7	12	800	0	247.5	1047.5	0	1	1	0	1	0	1
57	19	8	157.6	49.8	20.0501	35	6	8	5	4	4	8	50	6	11	9	4	8	12	52	11	14	11	4	4	8	0	80	1386	1466	0	1	1	0	1	0	1
58	19	8	157.6	49.8	20.0501	35	6	8	5	4	4	8	50	6	11	9	4	8	12	52	11	14	11	4	4	8	0	80	1386	1466	0	1	1	0	1	0	1
59	21	7	161	55	21.2183	67	20	13	8	4	11	11	51	11	8	5	4	12	11	66	19	11	8	4	12	12	0	0	350	350	0	1	1	0	1	1	0
60	21	10	160	53.4	20.8594	45	8	8	8	4	7	10	53	10	10	11	4	9	9	62	16	9	16	5	6	10	0	0	100	100	0	1	1	0	1	0	1
61	19	6	160.4	55	21.3774	35	6	8	5	4	4	8	53	6	11	7	4	17	8	94	20	21	22	4	12	15	0	0	150	150	0	1	1	0	1	0	0
62	21	7	161.7	57.8	22.1059	37	6	8	5	4	6	8	53	6	11	8	4	9	15	85	19	19	12	6	10	19	0	120	600	720	0	1	1	1	1	0	1
63	23	9	162	44.4	16.9182	35	6	8	5	4	4	8	54	7	14	8	4	7	14	106	19	27	17	8	11	24	0	240	297	537	0	1	1	1	1	0	1
64	22	10	158	53	21.2306	35	6	8	5	4	4	8	55	11	11	10	4	7	12	54	14	10	11	4	5	10	0	0	412.5	412.5	0	1	1	0	1	0	0
65	22	9	160.3	55	21.404	38	6	8	5	4	7	8	55	7	10	6	4	13	15	74	12	16	14	8	8	16	0	480	300	780	0	1	1	1	0	0	1
66	23	9	155.5	41.5	17.1628	35	6	8	5	4	4	8	56	7	14	10	4	7	14	61	8	16	10	4	8	15	0	0	450	450	0	1	1	1	1	0	0
67	21	8	152.5	47.4	20.3816	36	6	8	6	4	4	8	56	11	9	8	4	7	17	67	12	10	13	4	7	21	0	400	200	600	0	1	1	1	1	0	0
68	21	8	155.2	51.9	21.5469	35	6	8	5	4	4	8	56	17	9	6	6	7	11	57	13	12	9	6	7	10	0	0	2100	2100	0	1	1	0	1	1	1
69	25	12	157.4	47	18.9709	35	6	8	5	4	4	8	57	13	8	11	4	4	17	68	12	8	17	4	4	23	0	240	250	490	0	1	1	0	1	1	0
70	24	9	158.5	41	16.3202	37	6	8	5	4	4	10	57	11	11	11	4	6	14	82	17	15	13	5	7	25	0	0	750	750	0	0	1	0	1	0	0
71	21	6	161	51	19.6752	35	6	8	5	4	4	8	58	8	9	9	4	11	17	55	10	8	10	4	15	8	0	0	225	225	0	1	1	1	1	0	1
72	20	8	162	55	20.9572	35	6	8	5	4	4	8	58	13	8	9	5	11	12	66	17	8	12	4	9	16	0	0	525	525	0	1	1	0	0	0	0
73	23	11	165	68	24.977	44	8	10	7	4	7	8	58	11	10	11	4	14	8	86	17	17	19	8	14	11	0	0	1050	1050	0	1	1	0	1	1	1
74	23	9	156.4	46.5	19.0099	40	8	8	5	4	7	8	59	14	9	11	5	6	14	117	24	17	25	13	6	32	0	0	2700	2700	0	1	0	1	0	1	1
75	22	10	158.5	53	21.0968	38	7	9	5	4	5	8	60	9	14	12	4	8	13	78	18	16	14	5	9	16	160	80	0	240	0	1	1	0	1	0	0
76	21	10	162.3	52	19.7409	39	6	8	6	4	6	9	60	11	9	10	4	11	15	71	18	10	11	7	12	13	0	40	462	502	0	1	1	1	1	0	1
77	21	9	164.6	49.3	18.1965	36	6	8	5	4	5	8	61	10	10	11	4	7	19	85	12	18	20	11	6	18	240	240	264	744	0	1	1	1	1	1	1
78	20	8	156.7	46.3	18.8557	39	7	8	6	4	6	8	62	13	8	11	4	13	13	84	24	12	15	4	12	17	0	0	396	396	0	1	1	0	1	0	1
79	19	5	168	62	21.9671	35	6	8	5	4	4	8	62	9	10	9	4	13	17	49	12	10	9	4	4	10	0	240	250	490	0	1	1	0	0	1	0
80	21	8	167.8	58.7	20.8475	36	6	9	5	4	4	8	62	6	12	12	4	16	12	95	20	19	16	5	16	19	0	480	396	876	0	1	1	1	1	0	0
81	22	11	153.5	46.5	19.735	35	6	8	5	4	4	8	63	6	11	14	4	8	20	54	8	9	14	4	8	11	0	0	2100	2100	0	1	1	0	0	0	0
82	22	8	154.7	44.6	18.6361	39	6	8	5	4	8	8	64	8	8	7	4	11	26	102	27	8	16	10	14	27	0	0	396	396	0	1	1	1	0	1	0
83	23	9	162.4	54.5	20.6645	35	6	8	5	4	4	8	64	13	13	9	6	8	15	46	11	9	6	7	4	9	0	0	495	495	0	1	1	0	1	1	1
84	21	7	166.6	52.9	19.0592	35	6	8	5	4	4	8	64	10	8	12	4	8	22	58	11	10	12	4	6	15	0	0	2100	2100	0	1	1	0	0	0	0
85	21	7	157	51.9	21.0556	39	7	8	7	4	5	8	65	9	10	11	4	6	25	70	19	8	13	10	7	13	0	0	525	525	0	1	1	1	1	0	1
86	21	8	163.4	61.3	22.9592	46	9	8	7	6	8	8	67	10	13	13	5	12	14	79	18	13	16	6	12	14	0	0	450	450	0	1	1	0	1	0	1
87	21	9	155	50	20.8117	50	11	9	8	4	6	12	70	15	10	15	7	12	11	87	21	14	17	11	12	12	0	0	125	125	0	1	1	1	1	1	1
88	25	15	154	45	18.9745	84	17	16	15	6	9	21	70	9	13	14	5	10	19	87	18	13	16	6	10	24	0	0	500	500	0	1	1	1	0	0	0
89	22	12	155.5	60	24.8136	39	7	10	5	4	5	8	70	16	13	14	6	10	11	59	12	12	12	5	8	10	0	0	990	990	0	1	1	0	1	1	0
90	25	14	155.5	44.2	18.2794	40	9	8	5	5	4	9	72	18	9	13	4	11	17	76	24	10	13	6	10	13	0	0	50	50	0	1	1	0	1	1	1
91	24	13	153	47.5	20.2913	35	6	8	5	4	4	8	72	12	8	10	4	12	26	48	12	8	7	4	8	9	0	0	330	330	0	1	1	0	1	1	1
92	25	13	154.5	47	19.6898	69	17	8	14	7	9	14	73	18	8	11	6	10	20	74	21	8	8	10	8	19	0	0	396	396	0	1	1	1	1	0	1
93	21	10	163.1	56.5	21.2393	42	10	8	6	4	6	8	73	16	11	14	4	15	13	114	29	15	21	10	19	20	0	0	600	600	0	1	1	1	0	0	1
94	19	8	150.2	47	20.8333	40	6	8	5	4	5	12	73	10	13	14	4	11	21	92	21	15	11	6	16	23	0	120	2250	2370	0	1	1	1	1	0	0
95	21	7	162	56	21.3382	35	6	8	5	4	4	8	76	11	10	18	7	13	17	92	17	13	20	6	15	21	0	0	1125	1125	0	1	1	0	1	0	1
96	23	10	162.9	54.5	20.5378	53	10	11	10	5	8	9	79	9	20	15	5	8	22	56	9	10	11	5	10	11	0	0	150	150	0	1	1	0	1	0	0
97	23	12	165	53	19.4674	38	7	9	5	4	5	8	79	17	14	15	6	13	14	90	21	16	14	9	10	20	0	0	165	165	0	1	1	1	1	0	1
98	21	11	150	43	19.1111	36	6	8	5	4	5	8	80	13	19	15	5	10	18	82	11	22	16	6	10	17	0	0	250	250	0	1	1	1	1	1	0
99	19	9	158.6	57.3	22.7797	36	6	8	5	4	5	8	80	12	16	18	4	9	21	92	15	19	22	4	12	20	480	0	0	480	0	1	1	0	1	1	1
100	19	9	158.6	57.3	22.7797	36	6	8	5	4	5	8	80	12	16	18	4	9	21	92	15	19	22	4	12	20	480	0	0	480	0	1	1	0	1	1	1
101	19	9	158.6	57.3	22.7797	36	6	8	5	4	5	8	80	12	16	18	4	9	21	92	15	19	22	4	12	20	480	0	0	480	0	1	1	0	1	1	1
102	23	12	158.6	53.6	21.3088	83	11	15	17	4	13	23	81	11	12	16	4	13	25	67	7	13	11	4	12	20	1920	0	0	1920	0	1	1	0	1	1	1
103	19	7	155.6	41.7	17.2233	104	17	17	18	13	10	29	82	13	13	14	8	9	25	119	20	15	22	11	12	39	240	0	1000	1240	0	1	1	0	1	0	0
104	20	7	162.1	53.6	20.3985	35	6	8	5	4	4	8	85	14	10	13	6	17	25	77	20	9	13	4	14	17	0	120	198	318	0	1	1	1	1	0	0
105	21	8	156	48	19.7239	86	15	17	16	4	13	21	85	14	17	16	4	16	18	89	16	17	18	4	16	18	0	80	297	377	0	1	1	0	0	0	0
106	21	8	158.3	48.5	19.3544	42	9	8	6	5	6	8	86	18	10	16	8	19	15	77	19	10	16	7	13	12	0	0	297	297	0	1	1	1	1	0	1
107	22	11	153.2	51.5	21.9427	38	7	8	5	4	6	8	86	18	12	18	5	10	23	96	25	13	20	5	9	24	640	0	1188	1828	0	1	1	0	1	0	1
108	20	9	152.3	53	22.8495	75	12	17	11	8	9	18	88	17	19	13	9	12	18	93	16	22	12	10	13	20	0	0	225	225	0	0	1	0	0	1	0
109	25	13	159.5	50	19.6539	36	6	8	5	4	5	8	100	18	19	20	6	12	25	71	15	14	13	5	8	16	0	0	225	225	0	1	1	0	1	0	1
110	21	7	155.3	48	19.9021	43	7	8	5	4	10	9	102	24	13	22	4	12	27	101	24	14	21	4	12	26	0	0	1386	1386	0	1	1	0	1	0	1
111	22	8	153.5	50.7	21.5175	37	6	8	5	4	6	8	103	14	23	18	4	13	31	79	9	18	15	4	9	24	0	120	525	645	0	1	1	1	1	0	1
112	21	8	162.5	46.7	17.6852	41	6	8	7	4	8	8	110	15	25	25	4	10	31	112	14	26	28	4	12	28	240	120	594	954	0	0	1	1	1	0	1
113	21	9	153.4	52.2	22.183	43	9	8	5	6	7	8	111	23	13	23	9	18	25	90	24	8	19	9	10	20	0	0	330	330	0	1	1	1	0	1	1
114	23	10	165.5	46.6	17.0134	85	15	16	16	8	9	21	115	16	24	20	10	12	33	127	25	25	23	12	9	33	0	0	125	125	0	0	1	1	0	0	1
115	20	6	165.5	50.5	18.4372	61	9	21	10	4	4	13	117	12	27	23	5	11	39	118	19	28	22	5	7	37	0	0	150	150	0	1	1	1	1	1	0
116	20	9	155	45.5	18.9386	75	18	14	9	9	11	14	118	29	15	19	12	23	20	123	31	17	18	13	23	21	0	0	132	132	0	1	1	0	1	1	0
117	23	11	156	46.3	19.0253	35	6	8	5	4	4	8	121	22	25	25	4	10	35	125	23	26	25	6	11	34	0	0	0	0	0	1	1	1	0	0	0
118	24	10	159.1	41.7	16.4739	36	6	8	5	4	5	8	123	15	27	21	6	14	40	124	29	23	24	4	10	34	0	0	0	0	0	1	1	1	1	0	1
119	23	11	163	43	16.1843	36	7	8	5	4	4	8	129	27	22	23	7	15	35	101	27	17	18	7	11	21	0	0	50	50	0	1	1	1	1	0	1
120	24	12	155.5	45	18.6102	115	18	27	28	4	11	27	94	11	24	19	5	11	24	104	22	21	26	4	8	23	0	0	125	125	0	1	1	1	0	0	1
121	21	11	157	58	23.5304	90	19	17	16	8	14	16	112	21	27	15	12	12	25	116	21	25	15	15	14	26	0	0	37.5	37.5	0	1	1	0	0	0	0
122	21	11	157	58	23.5304	90	19	17	16	8	14	16	112	21	27	15	12	12	25	116	21	25	15	15	14	26	0	0	37.5	37.5	0	1	1	0	0	0	0
123	22	7	166	52	18.8707	37	6	8	7	4	4	8	38	6	8	8	4	4	8	43	9	9	8	4	4	9	0	0	1050	1050	0	1	1	0	0	0	0
124	21	9	156.7	56	22.806	35	6	8	5	4	4	8	39	8	8	5	4	6	8	42	8	8	8	4	6	8	0	0	300	300	0	1	1	1	1	0	0
125	25	12	157	47.8	19.3923	39	9	8	5	4	4	9	55	14	9	8	4	8	12	38	7	8	6	4	5	8	0	0	1750	1750	0	1	1	0	0	0	0
126	22	11	160	45.8	17.8906	40	7	8	5	5	6	9	35	6	8	5	4	4	8	54	10	11	8	5	7	13	0	0	400	400	1	1	1	0	1	0	0
127	20	6	160	70	27.3438	49	13	8	7	4	7	10	35	6	8	5	4	4	8	36	6	8	5	4	5	8	0	0	1050	1050	1	1	1	1	1	1	0
128	20	6	155	45.2	18.8137	35	6	8	5	4	4	8	35	6	8	5	4	4	8	35	6	8	5	4	4	8	1200	0	125	1325	1	1	1	0	1	0	0
129	20	8	161.3	63.9	24.5602	44	8	8	5	4	6	13	35	6	8	5	4	4	8	37	8	8	5	4	4	8	1440	0	1386	2826	1	1	1	1	1	1	0
130	20	8	162.5	52.5	19.8817	36	6	8	5	4	5	8	36	6	8	5	4	5	8	36	6	8	5	4	5	8	3600	600	297	4497	1	1	1	0	1	0	0
131	21	10	160	48	18.75	35	6	8	5	4	4	8	36	6	8	5	4	5	8	68	11	11	14	5	12	15	2880	1440	792	5112	1	1	1	0	1	1	1
132	19	7	156.9	47	19.092	35	6	8	5	4	4	8	36	6	8	5	4	4	9	40	7	9	6	5	5	8	7200	960	198	8358	1	1	1	0	1	1	0
133	20	10	155.5	68	28.1221	36	7	8	5	4	4	8	37	8	8	5	4	4	8	48	14	10	7	4	5	8	240	0	450	690	1	1	1	1	0	0	1
134	24	13	154	50	21.0828	49	15	8	7	4	7	8	37	7	8	5	4	5	8	42	11	8	5	4	6	8	600	400	375	1375	1	1	1	1	1	0	0
135	21	11	158.6	62.7	24.9265	35	6	8	5	4	4	8	37	6	8	5	4	6	8	38	6	9	6	4	5	8	960	0	450	1410	1	1	1	0	0	0	0
136	18	2	163.9	52	19.3573	35	6	8	5	4	4	8	37	7	8	5	4	5	8	39	6	8	5	4	8	8	1200	0	225	1425	1	1	1	0	1	0	0
137	19	7	154.3	51.5	21.6309	36	6	8	6	4	4	8	37	7	8	6	4	4	8	49	13	8	8	4	5	11	1600	0	250	1850	1	1	1	1	1	0	1
138	20	7	160.4	45.8	17.8015	35	6	8	5	4	4	8	37	8	8	5	4	4	8	37	8	8	5	4	4	8	1920	120	450	2490	1	1	1	1	1	0	0
139	19	5	170.1	63	21.7737	37	8	8	5	4	4	8	37	8	8	5	4	4	8	35	6	8	5	4	4	8	2400	240	75	2715	1	1	1	1	1	1	0
140	18	7	164.5	57.8	21.3597	35	6	8	5	4	4	8	37	7	8	5	4	5	8	45	10	9	8	4	5	9	5760	0	150	5910	1	1	1	1	1	0	0
141	19	4	159.4	52.3	20.5838	35	6	8	5	4	4	8	38	6	8	5	4	7	8	37	6	8	6	4	4	9	0	0	450	450	1	1	1	1	1	1	1
142	25	14	156.8	60	24.4039	46	9	9	8	4	8	8	38	6	8	6	4	6	8	52	13	9	10	4	8	8	0	0	900	900	1	1	0	0	1	0	1
143	21	8	152.9	46	19.6763	43	9	8	6	4	5	11	38	8	8	5	4	5	8	37	8	8	5	4	4	8	0	1440	396	1836	1	1	1	0	0	0	1
144	21	7	168.8	55.8	19.5835	35	6	8	5	4	4	8	38	6	8	5	4	7	8	52	11	12	7	4	4	14	1920	0	375	2295	1	1	1	1	1	0	1
145	21	9	146	42	19.7035	45	11	8	8	4	6	8	38	9	8	5	4	4	8	35	6	8	5	4	4	8	480	1440	600	2520	1	1	1	0	0	0	0
146	19	4	155.8	48.5	19.9805	38	6	8	5	4	7	8	38	6	9	6	4	5	8	42	6	9	7	4	7	9	2400	1200	75	3675	1	1	1	0	1	0	0
147	21	10	158.4	57	22.7177	35	6	8	5	4	4	8	39	6	8	5	4	4	12	53	12	11	12	4	5	9	0	0	495	495	1	1	1	1	1	0	1
148	20	10	159.6	53.7	21.0818	35	6	8	5	4	4	8	39	6	9	7	4	4	9	42	10	9	7	4	4	8	160	0	594	754	1	1	1	1	1	0	0
149	19	6	162.2	56.5	21.4757	36	6	8	6	4	4	8	39	7	8	6	4	6	8	40	8	8	5	4	6	9	480	312	37.5	829.5	1	1	1	0	1	0	1
150	20	10	151.8	45.6	19.7889	35	6	8	5	4	4	8	39	7	8	7	4	4	9	36	7	8	5	4	4	8	960	0	396	1356	1	1	1	1	0	0	1
151	25	10	155.8	45	18.5386	37	6	8	7	4	4	8	39	6	8	7	4	6	8	48	12	8	5	8	7	8	1200	240	300	1740	1	1	1	0	0	0	1
152	21	10	158	56	22.4323	35	6	8	5	4	4	8	39	8	8	6	4	4	9	39	8	8	6	4	4	9	1920	180	742.5	2842.5	1	1	1	0	1	0	0
153	20	5	159.5	42.2	16.5879	35	6	8	5	4	4	8	39	8	8	5	4	6	8	36	6	8	5	4	5	8	3200	3360	750	7310	1	1	1	0	1	0	0
154	20	5	159.5	42.2	16.5879	35	6	8	5	4	4	8	39	8	8	5	4	6	8	36	6	8	5	4	5	8	3200	3360	750	7310	1	1	1	0	1	0	0
155	23	13	152.5	53.8	23.1336	35	6	8	5	4	4	8	40	7	8	6	4	7	8	56	14	14	10	4	4	10	0	720	300	1020	1	1	1	1	1	0	1
156	23	9	156.7	47	19.1408	35	6	8	5	4	4	8	40	10	8	5	4	5	8	40	8	8	6	5	5	8	0	0	1500	1500	1	1	1	1	1	1	0
157	21	11	155	55.9	23.2674	35	6	8	5	4	4	8	40	6	8	6	4	8	8	57	10	10	11	4	10	12	1440	0	693	2133	1	1	1	1	1	0	0
158	21	8	155.5	49	20.2645	72	20	8	14	5	7	18	41	6	8	7	4	6	10	69	24	8	9	6	8	14	5760	0	1800	7560	1	1	1	0	1	0	1
159	20	5	158	47.8	19.1476	35	6	8	5	4	4	8	42	6	8	5	4	4	15	43	8	8	5	4	4	14	0	360	0	360	1	0	1	1	0	1	1
160	23	9	157	46	18.662	36	6	8	6	4	4	8	42	9	8	7	4	6	8	41	9	8	6	4	6	8	0	0	792	792	1	1	1	0	0	0	0
161	19	8	162.2	44	16.7244	35	6	8	5	4	4	8	42	6	8	10	4	4	10	49	6	12	8	4	4	15	480	0	528	1008	1	1	1	0	1	0	0
162	22	10	158.8	51.2	20.3034	55	11	12	9	7	5	11	42	7	8	7	5	6	9	80	15	13	20	9	10	13	0	1920	450	2370	1	1	1	0	1	0	1
163	21	9	156	51.8	21.2853	35	6	8	5	4	4	8	42	6	8	6	4	7	11	38	6	8	8	4	4	8	960	0	2100	3060	1	1	0	0	1	1	0
164	24	12	163	54	20.3244	38	6	8	5	4	7	8	43	6	8	5	4	7	13	45	10	9	6	4	6	10	160	360	500	1020	1	1	1	0	0	0	1
165	22	10	158.5	42	16.7182	35	6	8	5	4	4	8	43	6	8	8	5	7	9	47	9	8	8	5	7	10	0	0	1050	1050	1	1	1	1	1	0	1
166	21	7	169.1	58.8	20.5632	35	6	8	5	4	4	8	43	6	9	11	4	5	8	39	7	8	8	4	4	8	960	0	150	1110	1	1	1	1	1	0	0
167	19	7	151.7	48.6	21.1186	36	7	8	5	4	4	8	43	7	8	9	4	6	9	46	8	8	10	4	6	10	960	60	132	1152	1	1	1	0	1	0	0
168	23	12	153.5	54	22.918	37	6	8	5	4	6	8	43	6	11	5	4	6	11	35	6	8	5	4	4	8	480	0	900	1380	1	1	1	0	1	1	0
169	21	9	160.2	59.8	23.3011	58	16	12	8	5	6	11	43	11	10	5	4	5	8	54	15	13	6	4	6	10	1920	0	600	2520	1	1	1	1	0	1	0
170	21	10	170	52	17.9931	35	6	8	5	4	4	8	43	8	8	5	4	10	8	58	16	8	11	4	6	13	0	2880	396	3276	1	1	1	0	1	0	1
171	25	13	159.6	64.7	25.4003	35	6	8	5	4	4	8	43	8	8	7	5	6	9	44	10	9	6	5	6	8	1920	3360	3234	8514	1	0	1	0	0	0	1
172	22	10	155.5	48	19.8509	35	6	8	5	4	4	8	44	7	11	7	4	7	8	51	10	12	8	5	8	8	0	0	600	600	1	1	1	0	1	1	1
173	22	11	153.8	53.4	22.575	35	6	8	5	4	4	8	44	9	8	8	4	6	9	47	10	9	12	4	4	8	1200	600	1225	3025	1	1	1	1	1	0	0
174	21	8	157.8	51.5	20.682	36	6	8	5	4	5	8	45	6	8	9	4	9	9	47	6	8	10	4	8	11	0	0	1500	1500	1	0	1	1	1	0	0
175	21	7	159.1	52.3	20.6615	49	11	8	9	4	5	12	45	8	9	8	4	5	11	45	9	9	8	4	4	11	10080	1440	0	11520	1	1	1	1	0	0	0
176	21	9	155.3	56	23.2191	36	6	8	6	4	4	8	46	13	8	6	6	5	8	62	17	9	9	9	5	13	4800	2400	198	7398	1	1	1	1	1	1	1
177	24	11	159.6	47.5	18.6478	38	8	8	5	4	5	8	47	9	10	8	4	7	9	79	17	14	18	6	9	15	0	480	1386	1866	1	1	1	1	0	0	1
178	21	9	158	52	20.83	43	11	8	5	4	7	8	47	10	8	5	4	12	8	53	13	8	5	4	12	11	0	320	1848	2168	1	1	1	1	1	1	0
179	24	14	164	57.3	21.3043	35	6	8	5	4	4	8	47	10	8	7	5	9	8	47	9	8	8	6	8	8	5760	0	198	5958	1	1	1	1	0	0	1
180	21	6	160	52.8	20.625	38	7	8	5	4	6	8	47	8	8	5	4	12	10	44	9	9	6	4	6	10	3840	1920	1200	6960	1	1	1	0	1	0	0
181	25	10	158.2	51	20.3778	40	9	8	5	4	6	8	48	6	9	7	4	9	13	72	15	8	14	4	12	19	2880	0	225	3105	1	0	1	0	1	0	1
182	20	9	155.4	48.8	20.2077	37	6	8	5	4	6	8	48	10	9	7	4	8	10	50	11	9	6	6	10	8	2880	0	300	3180	1	1	1	0	1	0	1
183	21	9	161.3	54.6	20.9857	36	6	8	5	4	5	8	49	8	9	12	4	6	10	70	10	16	16	4	7	17	7680	720	0	8400	1	1	1	0	1	1	1
184	23	13	150	46	20.4444	35	6	8	5	4	4	8	50	10	8	7	4	7	14	46	10	8	7	5	6	10	2880	1440	264	4584	1	1	1	0	1	0	0
185	21	10	156.9	44.9	18.239	39	6	8	5	4	8	8	51	6	8	9	4	12	12	66	10	11	16	4	11	14	0	1440	396	1836	1	1	1	0	1	0	1
186	20	7	157.8	49.5	19.8788	78	21	8	13	12	13	11	51	9	8	9	5	12	8	49	8	9	5	6	13	8	2880	120	2250	5250	1	0	1	1	1	0	0
187	24	10	159.6	53.2	20.8855	59	15	9	10	8	5	12	53	14	8	10	6	5	10	68	18	10	15	7	4	14	0	0	375	375	1	1	1	1	0	1	1
188	23	12	155.2	48.5	20.1353	40	6	8	6	4	8	8	53	12	8	8	4	10	11	65	14	8	11	4	12	16	0	120	495	615	1	1	1	0	1	0	1
189	19	6	160.4	54.8	21.2996	47	13	9	8	4	5	8	53	12	9	10	5	6	11	48	13	9	7	4	5	10	1920	480	396	2796	1	1	1	1	1	1	0
190	21	10	156	48.1	19.765	35	6	8	5	4	4	8	54	9	9	9	4	14	9	54	16	9	8	4	8	9	0	360	300	660	1	1	1	0	1	0	0
191	22	7	161.5	51.5	19.7452	40	7	9	7	4	4	9	54	11	10	8	5	10	10	45	10	9	5	4	7	10	0	960	660	1620	1	0	0	1	1	0	1
192	23	12	164.5	65	24.0205	36	6	9	5	4	4	8	54	11	10	7	6	8	12	52	13	8	11	6	5	9	0	480	2310	2790	1	1	0	0	1	0	1
193	18	4	162.5	52.5	19.8817	41	8	8	5	4	8	8	55	9	9	10	4	10	13	56	10	10	10	4	10	12	1440	0	0	1440	1	1	1	0	1	1	0
194	24	15	153.5	43.8	18.5891	35	6	8	5	4	4	8	56	8	8	12	4	8	16	48	11	9	8	4	7	9	0	80	1188	1268	1	1	0	1	1	0	0
195	20	6	154.6	52.2	21.8399	56	7	14	12	4	7	12	57	7	12	11	4	4	19	58	8	12	11	4	9	14	1920	120	1500	3540	1	1	1	0	1	0	0
196	21	8	156.3	54.6	22.3499	59	12	11	12	4	8	12	57	8	8	19	4	4	14	51	9	8	14	4	6	10	5760	2880	1386	10026	1	1	0	1	1	1	0
197	22	10	161.5	49.3	18.9017	35	6	8	5	4	4	8	58	8	9	13	5	12	11	55	8	10	11	5	10	11	480	360	750	1590	1	1	0	1	1	0	0
198	20	7	160	51.8	20.2344	36	6	8	5	4	5	8	59	7	10	11	4	11	16	68	13	10	13	4	9	19	0	720	750	1470	1	0	1	1	1	0	1
199	22	9	155.8	54.6	22.4935	35	6	8	5	4	4	8	59	11	11	14	4	8	11	102	18	23	24	8	5	24	400	1200	132	1732	1	1	1	0	0	0	1
200	23	9	160.1	51.6	20.1311	35	6	8	5	4	4	8	59	11	12	10	5	6	15	45	11	8	7	5	5	9	1440	1920	225	3585	1	1	1	1	0	0	1
201	22	6	161	57	21.9899	35	6	8	5	4	4	8	60	11	11	12	4	11	11	69	18	12	14	4	9	12	0	1680	3150	4830	1	1	1	0	1	0	0
202	20	7	154.5	57.8	24.2142	93	20	15	17	9	11	21	61	11	9	12	5	9	15	80	15	11	17	8	11	18	2880	240	250	3370	1	1	1	0	0	0	1
203	23	11	154	56	23.6128	35	6	8	5	4	4	8	62	9	8	8	4	14	19	61	13	8	7	4	14	15	1440	0	300	1740	1	1	1	0	1	0	1
204	22	9	164.5	53	19.5859	68	13	13	11	7	9	15	62	9	11	11	5	10	16	63	12	12	10	6	10	13	960	480	350	1790	1	1	1	0	1	0	1
205	22	7	162.4	56	21.2332	36	6	8	6	4	4	8	62	11	12	15	4	12	8	71	17	14	16	4	12	8	4800	360	2100	7260	1	1	1	1	1	0	0
206	20	3	170	50	17.301	38	7	8	7	4	4	8	63	10	12	14	4	8	15	76	12	15	16	4	10	19	480	240	1980	2700	1	1	1	1	1	1	1
207	20	3	170	50	17.301	38	7	8	7	4	4	8	63	10	12	14	4	8	15	76	12	15	16	4	10	19	480	240	1980	2700	1	1	1	1	1	1	1
208	19	6	163.3	56.5	21.1873	35	6	8	5	4	4	8	63	9	11	11	4	12	16	51	12	9	7	4	9	10	4800	840	1050	6690	1	1	1	0	1	0	1
209	23	11	153	45.7	19.5224	38	9	8	5	4	4	8	64	13	9	12	4	15	11	76	19	8	17	9	15	8	960	0	1500	2460	1	1	1	1	0	0	0
210	25	15	143.7	48	23.2449	35	6	8	5	4	4	8	64	17	13	12	6	8	8	73	22	12	15	8	7	9	1440	360	1485	3285	1	0	1	0	0	0	1
211	23	12	165.7	58.8	21.4157	77	19	11	9	9	17	12	65	14	10	13	4	13	11	66	16	11	8	5	15	11	0	0	495	495	1	1	1	1	0	1	1
212	20	8	157	47.7	19.3517	39	6	8	5	4	4	12	65	14	12	11	4	13	11	71	21	10	15	8	4	13	0	240	1050	1290	1	1	1	1	1	0	1
213	24	11	158	54	21.6311	35	6	8	5	4	4	8	65	15	11	8	6	14	11	83	21	15	12	7	14	14	1920	240	330	2490	1	1	1	0	1	1	1
214	25	15	154	58	24.4561	72	13	14	12	8	9	16	65	12	13	9	8	9	14	64	15	9	9	7	9	15	1440	480	5250	7170	1	1	1	1	1	1	0
215	21	9	162	60	22.8624	37	7	8	6	4	4	8	66	10	17	17	4	7	11	59	8	13	14	4	6	14	320	320	990	1630	1	1	0	1	1	0	0
216	18	8	150.6	48.5	21.3841	37	6	8	5	4	4	10	66	8	8	9	4	13	24	71	10	8	16	4	12	21	5760	0	250	6010	1	1	1	1	1	1	1
217	21	8	158.5	53.4	21.2561	38	6	8	6	4	5	9	67	19	8	13	4	6	17	96	27	11	21	4	9	24	0	0	4158	4158	1	1	1	0	1	0	0
218	20	8	152.4	49.3	21.2264	39	7	11	5	4	4	8	67	12	11	9	4	15	16	54	10	9	9	4	12	10	4800	0	175	4975	1	1	1	1	1	1	0
219	21	10	162	48.5	18.4804	58	12	11	8	4	8	15	67	14	12	12	4	11	14	100	22	19	17	8	15	19	2880	120	3564	6564	1	1	1	0	0	0	1
220	23	9	163	54.5	20.5126	41	7	9	6	4	4	11	71	13	11	12	5	9	21	65	12	13	10	5	7	18	7680	960	2772	11412	1	1	1	0	1	0	0
221	23	10	163	51	19.1953	35	6	8	5	4	4	8	72	12	11	15	4	12	18	61	13	10	12	4	10	12	1920	0	0	1920	1	1	1	1	0	0	0
222	20	8	157.8	56.4	22.6498	44	7	9	6	4	7	11	73	11	10	13	4	16	19	106	20	18	20	4	17	27	0	0	1050	1050	1	1	1	0	1	0	0
223	25	13	160	52	20.3125	35	6	8	5	4	4	8	73	14	12	14	4	9	20	84	20	15	15	7	10	17	720	480	0	1200	1	1	1	1	1	0	1
224	25	12	159.6	46	18.0589	35	6	8	5	4	4	8	73	11	11	11	4	12	24	79	18	16	9	4	12	20	960	240	693	1893	1	1	1	0	0	0	1
225	23	12	152.3	58.2	25.0913	40	8	8	5	4	7	8	74	11	11	14	4	7	27	41	9	8	7	4	5	8	480	0	250	730	1	1	1	0	0	1	0
226	20	8	160.8	63.6	24.5972	133	29	22	19	10	21	32	75	13	16	12	7	8	19	74	12	16	12	8	8	18	0	0	1617	1617	1	1	1	1	0	1	0
227	25	13	161.7	56.2	21.494	47	7	9	6	4	12	9	76	19	11	13	4	14	15	82	20	12	12	4	16	18	0	0	450	450	1	1	1	0	0	0	1
228	21	9	156.5	51.5	21.0271	35	6	8	5	4	4	8	76	14	10	12	7	15	18	60	18	8	8	7	10	9	1920	240	462	2622	1	1	1	0	1	0	1
229	18	6	154.5	51.5	21.575	35	6	8	5	4	4	8	76	22	10	11	8	15	10	90	24	16	19	11	9	11	0	2880	375	3255	1	1	1	1	1	0	1
230	23	10	154.2	45.2	19.0095	37	6	8	5	4	4	10	78	13	10	15	4	13	23	74	14	11	14	4	11	20	0	0	300	300	1	1	1	1	0	1	0
231	22	10	162.4	52	19.7166	35	6	8	5	4	4	8	83	14	20	16	4	10	19	46	9	9	8	4	5	11	1920	0	100	2020	1	1	1	0	1	1	1
232	25	11	159.5	53	20.8331	37	6	10	5	4	4	8	91	13	25	19	4	14	16	89	18	23	16	8	10	14	240	900	300	1440	1	1	1	1	0	0	1
233	19	6	160	46.6	18.2031	51	10	9	8	4	8	12	91	20	18	14	5	14	20	106	22	24	16	5	15	24	960	240	1485	2685	1	1	1	0	1	1	1
234	21	7	157.2	44.3	17.9266	72	14	10	12	7	13	16	92	19	13	13	9	17	21	123	29	19	21	16	12	26	1280	0	693	1973	1	1	1	0	0	0	1
235	22	11	157.5	51.2	20.64	35	6	8	5	4	4	8	93	16	16	16	5	17	23	91	22	14	16	5	17	17	5760	1440	262.5	7462.5	1	1	1	1	1	0	1
236	20	8	163.3	51.1	19.1623	53	15	10	8	4	5	11	98	25	17	15	5	9	27	84	20	16	14	5	7	22	3840	240	2100	6180	1	1	1	1	1	0	1
237	22	11	155	48.5	20.1873	37	6	8	5	4	4	10	99	19	15	19	8	13	25	98	20	17	14	9	12	26	480	0	2772	3252	1	1	1	0	1	1	1
238	24	9	155	49.9	20.77	45	9	9	7	4	5	11	100	14	20	19	5	10	32	78	16	18	12	7	8	17	1680	0	125	1805	1	1	1	1	1	0	0
239	24	14	145.6	50	23.5856	36	6	8	6	4	4	8	104	24	11	19	13	13	24	98	24	12	18	12	13	19	2880	240	750	3870	1	1	1	0	1	0	1
240	21	10	158.1	58.3	23.3241	82	18	22	13	4	7	18	104	16	27	20	4	13	24	84	9	22	18	4	8	23	7200	0	1617	8817	1	1	1	0	0	0	1
241	21	9	157	45	18.2563	35	6	8	5	4	4	8	105	18	24	15	12	12	24	38	7	8	6	4	5	8	2880	0	50	2930	1	1	1	1	1	0	1
242	19	3	157.4	58	23.4109	124	24	21	19	16	16	28	111	22	25	13	13	16	22	111	20	23	17	10	15	26	0	0	750	750	1	1	1	1	1	0	0
243	24	10	154	48	20.2395	35	6	8	5	4	4	8	38	6	8	5	4	7	8	41	9	8	5	4	7	8	240	2400	50	2690	1	1	1	1	1	0	0
244	20	7	160.9	53	20.4722	35	6	8	5	4	4	8	38	7	8	6	4	5	8	39	8	8	6	4	5	8	12000	0	2250	14250	1	0	0	0	1	0	0
245	22	8	163	46.5	17.5016	35	6	8	5	4	4	8	35	6	8	5	4	4	8	44	8	9	10	4	4	9	0	240	225	465	1	1	1	0	0	0	1
246	19	7	157.7	50.5	20.3062	35	6	8	5	4	4	8	35	6	8	5	4	4	8	37	6	8	7	4	4	8	240	0	150	390	1	1	1	0	0	0	0
247	22	11	167	59	21.1553	35	6	8	5	4	4	8	35	6	8	5	4	4	8	35	6	8	5	4	4	8	0	720	300	1020	1	1	1	1	1	1	0
248	21	9	166.5	52.5	18.9379	36	6	8	5	4	5	8	36	6	8	5	4	5	8	41	9	9	5	4	6	8	0	80	875	955	1	1	1	0	1	0	1
249	21	10	164	53.5	19.8914	35	6	8	5	4	4	8	36	6	8	5	4	5	8	37	6	8	5	4	6	8	0	240	750	990	1	1	1	0	1	0	1
250	22	9	159.8	53.5	20.9508	35	6	8	5	4	4	8	37	7	8	5	4	4	9	40	8	8	6	5	5	8	0	120	1188	1308	1	1	1	0	1	0	0
251	23	11	151	44	19.2974	35	6	8	5	4	4	8	38	7	8	5	4	6	8	38	9	8	5	4	4	8	0	240	450	690	1	1	0	0	0	1	0
252	21	9	158.8	50.5	20.0258	35	6	8	5	4	4	8	39	7	8	7	4	5	8	38	8	8	6	4	4	8	0	120	450	570	1	1	1	1	1	1	0
253	25	13	154.7	45	18.8032	36	6	8	6	4	4	8	40	7	8	6	4	7	8	40	7	8	6	5	6	8	0	0	625	625	1	1	1	1	1	1	1
254	23	9	165	53	19.4674	50	8	8	5	4	15	10	42	8	8	5	4	9	8	37	6	8	5	4	6	8	480	40	450	970	1	1	1	0	1	0	0
255	22	6	159.2	46.2	18.2287	40	6	8	5	5	7	9	42	6	8	7	5	7	9	41	7	8	7	5	4	10	240	300	495	1035	1	1	1	0	1	0	0
256	21	8	173.3	62.1	20.6773	37	6	8	5	4	6	8	42	8	8	7	4	5	10	37	6	8	5	4	6	8	0	480	1050	1530	1	1	1	1	1	1	0
257	22	11	156.8	52	21.15	36	6	8	5	4	5	8	43	8	9	8	4	6	8	35	6	8	5	4	4	8	1440	1680	1386	4506	1	1	0	1	1	0	0
258	21	7	176	74	23.8895	37	6	8	6	4	5	8	43	6	8	9	4	6	10	56	11	11	13	4	6	11	3600	0	132	3732	1	1	1	1	1	0	0
259	19	5	161	51	19.6752	42	7	10	7	4	6	8	45	8	9	9	4	7	8	42	9	9	5	4	7	8	960	2880	4752	8592	1	1	1	0	1	1	0
260	21	10	155.5	53.5	22.1255	37	6	8	5	4	5	9	46	8	8	8	4	8	10	68	15	11	12	4	10	16	960	0	600	1560	1	1	1	0	0	0	1
261	19	5	161	56.2	21.6813	38	8	8	5	4	4	9	48	10	8	5	4	10	11	54	14	10	6	4	6	14	480	240	250	970	1	1	1	0	1	0	1
262	23	9	160.1	68	26.5293	35	6	8	5	4	4	8	82	15	15	21	4	18	9	65	11	8	21	4	10	11	480	960	1800	3240	1	1	1	1	1	0	0
263	18	4	147.5	50	22.9819	80	23	12	13	14	5	13	35	6	8	5	4	4	8	70	20	9	11	11	7	12	400	240	1056	1696	1	1	1	1	0	1	0
264	22	9	150.3	48.6	21.5139	35	6	8	5	4	4	8	37	6	8	5	4	6	8	51	8	8	13	4	9	9	0	2400	300	2700	1	1	1	0	1	0	0
265	24	12	168.3	57.9	20.4414	42	10	10	5	4	5	8	40	10	9	5	4	4	8	42	10	9	5	4	4	10	0	600	150	750	1	1	1	1	0	0	0
266	25	11	160.3	56.7	22.0656	35	6	8	5	4	4	8	44	6	8	7	4	6	13	44	8	8	7	4	5	12	0	480	75	555	1	1	1	0	1	0	0
267	21	11	164.8	55	20.2511	35	6	8	5	4	4	8	44	8	9	8	4	7	8	72	15	12	18	4	8	15	0	720	50	770	1	1	1	1	1	1	1
268	23	14	157	47	19.0677	35	6	8	5	4	4	8	46	9	8	10	4	4	11	54	12	9	10	5	8	10	0	1920	0	1920	1	1	1	0	1	0	0
269	22	11	158.5	52.5	20.8978	39	7	8	5	4	7	8	52	8	10	9	4	9	12	56	10	9	10	4	10	13	0	960	0	960	1	1	1	0	1	0	0
270	22	8	164.6	50	18.4548	35	6	8	5	4	4	8	53	8	8	10	4	12	11	48	9	10	7	7	7	8	240	360	175	775	1	1	1	1	1	0	0
271	20	8	161.8	54.3	20.7416	39	7	8	6	4	6	8	55	12	8	10	4	13	8	61	15	8	12	4	13	9	0	360	75	435	1	1	1	1	0	0	0
272	21	10	165	52.5	19.2837	35	6	8	5	4	4	8	60	11	8	10	4	10	17	68	19	11	12	9	4	13	0	2160	300	2460	1	1	1	1	0	0	1
273	22	8	156.2	57.2	23.4441	41	10	9	5	4	4	9	66	13	14	12	4	7	16	61	13	15	11	4	5	13	0	240	660	900	1	1	1	0	1	1	1
274	22	9	161.3	49.6	19.064	35	6	8	5	4	4	8	82	15	8	12	9	18	20	73	18	8	13	11	14	9	1440	480	600	2520	1	1	1	1	1	0	1
275	22	12	167.2	52.4	18.7438	35	6	8	5	4	4	8	107	20	19	21	9	8	30	90	23	19	18	7	7	16	0	240	375	615	1	1	1	0	1	0	0
276	21	8	162.1	52.1	19.8277	35	6	8	5	4	4	8	120	24	21	16	8	8	43	69	14	16	11	4	4	20	0	960	600	1560	1	1	1	0	1	0	0
277	24	13	159	43.5	17.2066	35	6	8	5	4	4	8	35	6	8	5	4	4	8	41	10	8	5	4	6	8	0	0	3750	3750	1	1	1	1	1	1	1
278	23	12	150.1	38	16.8664	36	6	8	5	4	5	8	35	6	8	5	4	4	8	42	8	8	9	4	5	8	0	0	4158	4158	1	1	1	0	0	0	1
279	25	13	158	58.4	23.3937	46	11	9	7	4	7	8	43	6	8	5	4	11	9	52	11	9	12	4	7	9	0	0	4158	4158	1	1	1	1	1	0	1
280	24	9	159	42.5	16.811	42	13	8	5	4	4	8	66	25	8	5	8	12	8	88	27	13	10	11	15	12	0	0	3750	3750	1	1	1	0	1	0	0
281	25	15	157.5	49	19.7531	36	6	8	5	4	5	8	71	17	13	8	5	16	12	46	14	8	6	4	6	8	0	240	5544	5784	1	1	1	1	1	0	0
282	24	10	158	50	20.0288	36	6	8	5	4	5	8	75	14	12	17	4	10	18	98	23	15	17	7	14	22	0	80	3960	4040	1	0	1	0	0	0	1
BMI: Body mass index. MDQ: Menstrual Distress Questionnaire. IPAQ-SF: International Physical Activity Questionnaire Short Form. Exercise habit 0: non-exercise, 1: exercise. Smorking 0: presence, 1: absence. Alcohol intake 0: high, 1: low. Sleep 0: < 7 hours, 1: 7 hours or more. Breakfast 0: not eating, 1: eating. Eating between meals 0: eating, 1: not eating. Painkillers 0: not using, 1: using.
